# Supplementary material for: The Skin Microbiome of the Neotropical Frog Craugastor fitzingeri: Inferring Potential Bacterial-Host-Pathogen Interactions From Metagenomic Data
Source: Front Microbiol. 2018 Mar 20;9:466. doi: 10.3389/fmicb.2018.00466 (PMC5869913; doi:10.3389/fmicb.2018.00466)
Supplement: Supplementary file 2 [file Table2.xlsx]

## Sheet: Hoja1
Table S2. KOs significantly enriched in Sob or Sapo sites based on Lefse analysis of reads.
Site	KO	LDA score	p-value	Gene Description	Pathway
sob	K02027	2.51114	0.0495346	multiple sugar transport system substrate-binding protein	ABC transporters
sob	K02026	2.668	0.0495346	multiple sugar transport system permease protein	ABC transporters
sob	K02025	2.8658	0.0495346	multiple sugar transport system permease protein	ABC transporters
sob	K02029	2.72262	0.0495346	polar amino acid transport system permease protein	ABC transporters
sob	K02028	2.30972	0.0495346	polar amino acid transport system ATP-binding protein [EC:3.6.3.21]	ABC transporters
sob	K02016	2.04468	0.0495346	ABC.FEV.S; iron complex transport system substrate-binding protein	ABC transporters
sob	K10117	2.08332	0.0495346	msmE; raffinose/stachyose/melibiose transport system substrate-binding protein	ABC transporters
sob	K10118	2.18514	0.0495346	msmF; raffinose/stachyose/melibiose transport system permease protein	ABC transporters
sob	K10119	2.25513	0.0495346	msmG; raffinose/stachyose/melibiose transport system permease protein	ABC transporters
sob	K02015	2.23818	0.0495346	ABC.FEV.P; iron complex transport system permease protein	ABC transporters
sob	K02013	2.38696	0.0495346	ABC.FEV.A; iron complex transport system ATP-binding protein [EC:3.6.3.34]	ABC transporters
sob	K02057	2.20062	0.0495346	simple sugar transport system permease protein	ABC transporters
sob	K10546	2.10892	0.0495346	ABC.GGU.S; putative multiple sugar transport system substrate-binding protein	ABC transporters
sob	K03408	2.09172	0.0495346	cheW; purine-binding chemotaxis protein CheW	Bacterial chemotaxis
sob	K12308	2.21151	0.0495346	beta-galactosidase [EC:3.2.1.23]	Carbohydrate metabolism
sob	K11741	2.01489	0.0495346	quaternary ammonium compound-resistance protein SugE	Drug resistance
sob	K01265	2.15205	0.0495346	methionyl aminopeptidase [EC:3.4.11.18]	Enzimes: aminopeptidases
sob	K02342	2.11291	0.0495346	DPO3E; DNA polymerase III subunit epsilon [EC:2.7.7.7]	Purine metabolism, Pyrimidine metabolism, Metabolic pathways, DNA replication, Mismatch repair and Homologous recombination
sob	K01507	2.00682	0.0495346	ppa; inorganic pyrophosphatase [EC:3.6.1.1]	Oxidative phosphorilation
sob	K05349	2.57205	0.0495346	bglX; beta-glucosidase [EC:3.2.1.21]	phenyl propanoid biosynthesis and Carbohydrate metabolism
sob	K05350	2.03661	0.0495346	bglB; beta-glucosidase [EC:3.2.1.21]	phenyl propanoid biosynthesis and Carbohydrate metabolism
sob	K02031	2.1743	0.0495346	ABC.PE.A; peptide/nickel transport system ATP-binding protein	quorum sensing
sob	K02032	2.31596	0.0495346	ABC.PE.A1; peptide/nickel transport system ATP-binding protein	quorum sensing
sob	K02035	2.39404	0.0495346	ABC.PE.S; peptide/nickel transport system substrate-binding protein	quorum sensing
sob	K02055	2.26407	0.0495346	ABC.SP.S; putative spermidine/putrescine transport system substrate-binding protein	quorum sensing
sob	K03704	2.1471	0.0495346	cold shock protein (beta-ribbon, CspA family)	transcription factor
sob	K02529	2.52001	0.0495346	LacI family transcriptional regulator	transcription factor
sapo	K01338	2.09473	0.0495346	lon; ATP-dependent Lon protease [EC:3.4.21.53]	Cell cycle Caulobacter
sapo	K03518	2.27522	0.0495346	aerobic carbon-monoxide dehydrogenase small subunit [EC:1.2.5.3]	Enzimes: oxidoreductases
sapo	K00666	2.20952	0.0495346	fatty-acyl-CoA synthase [EC:6.2.1.-]	Lipid biosynthesis
sapo	K01465	2.03482	0.0495346	dihydroorotase [EC:3.5.2.3]	Pyrimidine metabolism
sapo	K07044	2.20443	0.0495346	uncharacterized protein	Undetermined
sapo	K07497	2.1452	0.0495346	putative transposase	Undetermined
sapo	K09803	2.00011	0.0495346	uncharacterized protein	Undetermined
sapo	K01061	2.02509	0.0495346	carboxymethylenebutenolidase [EC:3.1.1.45]	Xenobiotics biodegradation and metabolism and other pathways
sapo	K00799	2.53464	0.0495346	glutathione S-transferase [EC:2.5.1.18]	Xenobiotics biodegradation and metabolism and other pathways
