# Supplementary material for: The Skin Microbiome of the Neotropical Frog Craugastor fitzingeri: Inferring Potential Bacterial-Host-Pathogen Interactions From Metagenomic Data
Source: Front Microbiol. 2018 Mar 20;9:466. doi: 10.3389/fmicb.2018.00466 (PMC5869913; doi:10.3389/fmicb.2018.00466)
Supplement: Supplementary file 4 [file Table4.xlsx]

## Sheet: top10taxa
Table S4. Abundance of genes (KOs) present on C. fitzingeri metagenomes that are involved in the production of antifungal metabolites (Prodigiosin, 2,4 DAPG, I3C and tryptophol biosynthesis)
KO abundance		Prodigiosin biosynthesis			2,4 DAPG synthesis	Tryptophan pathways: I3C and tryptophol production
10 most abundant genera	SampleID	K00059	K00208	K00645	K01641	K00022	K00128	K00164	K00274	K00452	K00453	K00466	K01432	K01556	K01692	K10217	K14338
Acinetobacter	Sapo01	6	2	1	0	0	0	1	0	0	0	0	0	2	1	0	0
Acinetobacter	Sapo02	12	2	0	0	0	0	1	0	0	0	0	0	0	0	0	0
Acinetobacter	Sapo03	6	1	1	0	0	1	5	0	0	0	0	0	2	1	0	0
Acinetobacter	Sob01	1	0	0	0	0	0	0	0	0	0	0	0	0	0	0	0
Agromyces	Sapo02	0	0	0	0	0	0	1	0	0	0	0	0	0	0	0	0
Agromyces	Sapo03	0	0	1	0	0	0	0	0	0	0	0	0	0	0	0	0
Azotobacter	Sapo01	0	3	0	0	0	0	1	0	0	0	0	0	0	1	1	0
Azotobacter	Sapo02	0	2	0	0	0	0	0	0	0	0	0	0	0	1	1	0
Azotobacter	Sapo03	0	2	1	0	0	0	0	0	0	0	0	0	0	1	1	0
Azotobacter	Sob01	0	1	0	0	0	0	0	0	0	0	0	0	0	1	0	0
Azotobacter	Sob02	0	0	0	0	0	0	1	0	0	0	0	0	0	0	0	0
Azotobacter	Sob03	0	1	0	0	0	0	0	0	0	0	0	0	0	1	1	0
Cellulomonas	Sapo03	4	0	0	0	0	0	0	0	0	0	0	0	0	0	0	0
Cellulomonas	Sob01	5	3	0	0	0	0	1	0	0	0	0	0	0	0	0	0
Cellulomonas	Sob03	4	3	0	0	0	0	0	0	0	0	0	0	0	0	0	0
Cellulosimicrobium	Sob01	1	0	0	0	0	0	0	0	0	0	0	0	1	0	0	0
Cellulosimicrobium	Sob03	1	0	1	0	0	0	0	0	0	0	0	0	0	0	0	0
Comamonas	Sapo01	6	1	0	0	0	2	1	1	0	0	0	1	1	3	0	0
Comamonas	Sapo02	1	0	0	0	0	2	0	0	0	0	0	0	0	2	0	0
Comamonas	Sapo03	2	0	0	0	0	0	0	0	0	0	0	0	1	1	0	0
Comamonas	Sob01	3	0	0	0	0	1	0	0	0	0	0	0	0	2	0	0
Comamonas	Sob02	0	0	1	0	0	1	1	1	0	0	0	1	0	0	0	0
Comamonas	Sob03	2	0	0	0	0	1	0	0	0	0	0	0	0	0	0	0
Delftia	Sapo01	3	0	1	0	0	4	1	0	0	0	0	1	1	1	0	0
Delftia	Sapo02	6	2	2	0	0	2	3	0	0	2	0	1	1	0	0	0
Delftia	Sapo03	8	2	2	0	0	3	1	0	0	1	0	1	1	1	0	0
Delftia	Sob01	2	0	0	0	0	2	0	0	0	0	0	0	0	0	0	0
Delftia	Sob02	2	0	0	0	0	1	0	0	0	0	0	0	0	0	0	0
Delftia	Sob03	2	0	0	0	0	0	0	0	0	0	0	0	0	0	0	0
Erwinia	Sapo03	0	0	0	0	0	0	2	0	0	0	0	0	0	0	0	0
Erwinia	Sob02	0	0	0	0	0	0	1	0	0	0	0	0	0	0	0	0
Microbacterium	Sapo03	0	0	0	0	0	1	0	0	0	0	0	0	0	0	0	0
Microbacterium	Sob01	5	0	4	2	0	0	4	0	0	1	0	0	0	6	0	0
Microbacterium	Sob03	4	0	3	1	0	0	6	0	0	3	0	0	0	4	0	0
Ochrobactrum	Sapo01	1	0	0	0	0	0	0	0	0	0	0	0	0	0	0	0
Ochrobactrum	Sob01	3	2	1	0	0	2	0	0	0	0	0	0	0	2	0	0
Ochrobactrum	Sob02	0	0	0	0	0	0	1	0	0	0	0	0	0	0	0	0
Ochrobactrum	Sob03	0	0	0	0	0	1	0	0	0	0	0	0	0	0	0	0
Pseudomonas	Sapo01	4	0	0	0	0	2	3	2	0	2	1	0	0	6	0	0
Pseudomonas	Sapo02	5	0	1	0	0	2	3	2	0	2	2	0	1	8	0	0
Pseudomonas	Sapo03	9	1	3	0	0	2	6	3	0	2	2	0	2	10	0	0
Pseudomonas	Sob01	5	0	0	0	0	3	4	1	0	2	2	0	1	7	0	0
Pseudomonas	Sob02	1	0	0	0	0	0	1	1	0	0	0	0	0	1	0	0
Pseudomonas	Sob03	4	0	0	0	0	1	2	1	0	1	2	0	1	4	0	0
Salinicoccus	Sapo03	6	1	2	0	0	4	3	0	0	1	0	0	1	0	0	0
Sanguibacter	Sapo03	1	0	2	0	0	0	0	0	0	0	0	0	0	0	0	0
Sanguibacter	Sob01	5	1	1	0	0	0	2	0	0	0	0	0	0	0	0	0
Sanguibacter	Sob03	2	1	0	0	0	0	1	0	0	0	0	0	0	0	0	0
Staphylococcus	Sapo01	3	1	1	1	0	0	1	0	0	0	0	0	0	0	0	0
Staphylococcus	Sapo03	2	2	1	1	0	4	1	0	0	0	0	0	0	0	0	0
Staphylococcus	Sob02	0	0	0	1	0	0	0	0	0	0	0	0	0	0	0	0
Stenotrophomonas	Sapo03	8	0	1	0	0	1	1	0	0	2	0	0	1	0	0	0
Stenotrophomonas	Sob01	11	0	2	0	0	0	1	0	1	3	0	0	2	0	0	0
Stenotrophomonas	Sob03	15	0	3	0	0	3	2	0	2	3	0	0	2	0	0	0
Variovorax	Sapo02	0	0	0	0	0	1	0	0	0	0	0	0	0	0	0	0
Variovorax	Sapo03	5	1	1	0	0	6	1	0	0	1	0	0	1	2	0	0
Variovorax	Sob01	7	1	1	0	0	5	1	0	0	1	0	1	1	4	0	2
Variovorax	Sob02	1	0	0	0	0	0	0	0	0	0	0	0	0	0	0	0
Variovorax	Sob03	5	1	1	0	0	3	0	0	0	1	0	1	0	2	0	1
